# Supplementary material for: OsmiR159 Modulate BPH Resistance Through Regulating G-Protein γ Subunit GS3 Gene in Rice
Source: Rice (N Y). 2023 Jul 4;16:30. doi: 10.1186/s12284-023-00646-z (PMC10319700; doi:10.1186/s12284-023-00646-z)
Supplement: Supplementary file 2 — Additional file 2. Table S1. Oligo names sequences. [file 12284_2023_646_MOESM2_ESM.xlsx]

## Sheet: Sheet1
oligo names	Sequences	Usage
GS3-4OEF (BglII)	ggagatctACCATGGCAATGGCGGCGGCGCC	construnction of GS3-4OE
GS3-4OETR (KpnI)	ggtaccACGCCGCCCCACATGAGGA	construnction of GS3-4OE
1301UseqF:	CGAATCTCAAGCAATCAAGCAT	genomic detection of GS3-4OE
GS3-4R:	TTAACGCCGCCCCACATGAGGA	genomic detection of GS3-4OE
GS3CSJCF：	TACATAGCTGCTGCACCGTC	genomic detection of GS3KO
GS3CSJCR：	GAAGCAAGATCGAAGGAGTATG	genomic detection of GS3KO
GS3gDNA	GACGCGCTCCACCGCGAGAT	gDNA of GS3
GS3gDNA	GCCCCGGCCCAAGTCGCCGC	gDNA of GS3
GAMYBL2QT-F	GGTGTACCCGCCGGATGTGC	qRT-PCR analysis of GAMYBL2
GAMYBL2QT-R	AACATCTCCGGCGGCATC	qRT-PCR analysis of GAMYBL2
GAMYBQT-F	CTTCTGTCGGTACGCCATGT	qRT-PCR analysis of GAMYB
GAMYBQT-R	ACAGGAGGGGTGGATTCAGT	qRT-PCR analysis of GAMYB
GS3QT-F	ctccaccgcgagatcggattc	qRT-PCR analysis of GS3
GS3QT-R	catgacttcgcttctccgatg	qRT-PCR analysis of GS3
PHBGAMYBL2-F	CTCTCTCTCAAGCTTGGATCCatggaagagatgatcaagccggcac	Cloning of GAMYBL2 into pHB
PHBGAMYBL2-R	GCCCTTGCTCACCATACTAGTgcagatgccgccggagatgttgtcc	Cloning of GAMYBL2 into pHB
eGFP-GAMYBL2-F	ggacagggtacccggggatccatggaagagatgatcaagccggcac	Cloning of GAMYBL2 into pCAMBIA1300-eGFP
eGFP-GAMYBL2-R	gcccttgctcaccatggtactagtGCTTCCTCCTCCTCCGCTTCCTCCTC	Cloning of GAMYBL2 into pCAMBIA1300-eGFP
EMSAGS3-F	AGTCAGTAGAGATAAGcttataaagattacaatgtttgtaaccaatc	Cloning of GS3 promoter fragment for EMSA
EMSAGS3-R	AGTCAGTAGAGATAAGatagccacctacaaaaataacaaccgt	Cloning of GS3 promoter fragment for EMSA
